# Supplementary material for: Multiple Autonomous Cell Death Suppression Strategies Ensure Cytomegalovirus Fitness
Source: Viruses. 2021 Aug 27;13(9):1707. doi: 10.3390/v13091707 (PMC8473406; doi:10.3390/v13091707)
Supplement: Supplementary file 1 [file viruses-13-01707-s001.zip]

Archive with 1 entries (1 files):
- viruses-1311688-supplementary.pdf
